# Supplementary material for: Impact of CaNa2EDTA fortification on growth, antioxidant activity and stress-related gene expression in tilapia (Oreochromis niloticus) at different stocking densities paradigms
Source: PLoS One. 2025 Jan 6;20(1):e0316629. doi: 10.1371/journal.pone.0316629 (PMC11703105; doi:10.1371/journal.pone.0316629)
Supplement: S1 Data — (XLSX) [file pone.0316629.s001.xlsx]

## Sheet: S1
Figure S1: Graphical representation of abstract

## Sheet: S2(a) Table
S2(a) Table. Variations (Mean ± SE) in water quality parameters, indicating the effect of stocking density, EDTA supplementation and interactive effect of stocking density and supplementation on different parameters measured in the study.
	Groups	Water temperature (oC)	Dissolved oxygen (mg/L)	pH	Ammonia (ppm)	Nitrites (mg/L)
	LDE0	27.26 ± 0.32	4.50 ± 0.36	7.34 ± 0.04	0.74±0.01	0.10±0.01
	LDE1	26.36 ± 0.32	4.51 ± 0.42	8.30 ± 0.06	0.89±0.08	0.12±0.03
	LDE2	26.39 ± 0.32	4.59 ± 0.45	8.60 ± 0.02	0.99±0.09	0.15±0.04
	LDE3	27.40 ± 0.28	4.67 ± 0.31	8.40 ± 0.01	1.20±0.07	0.18±0.018
	MDE0	27.44 ± 0.30	4.70 ± 0.27	8.95 ± 0.04	1.10±0.08	0.15±0.08
	MDE1	26.88 ± 0.25	4.53 ± 0.31	7.88 ± 0.11	1.30±0.11	0.16±0.07
	MDE2	27.67 ± 0.22	4.75 ± 0.36	8.22 ± 0.45	1.40±0.20	0.17±0.03
	MDE3	26.51 ± 0.28	4.69 ± 0.42	8.49 ± 0.04	1.64±0.22	0.12±0.03
	HDE0	26.61 ± 0.29	4.78 ± 0.45	8.70 ± 0.03	1.10±0.09	0.14±0.06
	HDE1	27.99 ± 0.23	4.98 ± 0.31	8.60 ± 0.02	1.11±0.08	0.16±0.06
	HDE2	26.88 ± 0.22	4.65 ± 0.27	8.79 ± 0.01	1.30±0.08	0.19±0.09
	HDE3	25.39 ± 0.30	4.07 ± 0.31	8.43 ± 0.11	1.12±0.04	0.22±0.10

## Sheet: S2 (b) Table
S2 (b) Table. Output of Two way ANOVA indicating the effect of stocking density, EDTA supplementation and interactive effect of stocking density and supplementation on different parameters measured in the study.
Tests of Between-Subjects Effects								Tests of Between-Subjects Effects								Tests of Between-Subjects Effects
Source		Type III Sum of Squares	df	Mean Square	F	Sig.		Source		Type III Sum of Squares	df	Mean Square	F	Sig.		Source		Type III Sum of Squares	df	Mean Square	F	Sig.
Treatments	length	28.875	2	14.4375	30.6785	4.39508e-12		EDTA	length	3.85861	3	1.2862	2.73308	0.0454136		Treatments * EDTA	length	6.34851	6	1.05809	2.24835	0.0410372
	weight	2132.5	2	1066.25	45.2949	1.84767e-16			weight	657.734	3	219.245	9.31364	9.90086e-06			weight	448.75	6	74.7917	3.17719	0.00559347
	SGR	3032.83	2	1516.41	47.2211	5.33537e-17			SGR	855.583	3	285.194	8.88093	1.69807e-05			SGR	594.277	6	99.0461	3.08429	0.00685525
	K	367.451	2	183.725	23.6294	9.06271e-10			K	108.969	3	36.323	4.6716	0.00367023			K	128.469	6	21.4114	2.75378	0.0140509
	HIS	0.64479	2	0.322395	51.4362	3.7474e-18			HIS	0.10388	3	0.0346267	5.52448	0.00121569			HIS	0.87625	6	0.146042	23.3001	6.32399e-20
	MOIS	0.66325	2	0.331625	1547.58	6.02951e-109			MOIS	1.2	3	0.4	1866.67	1.02339e-128			MOIS	0.93975	6	0.156625	730.917	1.43086e-117
	CP	1.575	2	0.7875	3675	2.15469e-139			CP	0.55	3	0.183333	855.556	1.69409e-101			CP	3.125	6	0.520833	2430.56	1.98248e-160
	CF	0.95475	2	0.477375	2227.75	1.17065e-121			CF	2.45337	3	0.817792	3816.36	2.95953e-154			CF	4.52425	6	0.754042	3518.86	8.52016e-174
	CA	0.624	2	0.312	1456	7.72182e-107			CA	1.0135	3	0.337833	1576.56	9.46067e-123			CA	1.352	6	0.225333	1051.56	2.03718e-130
	AMY	142.576	2	71.288	332677	6.02976e-303			AMY	363.793	3	121.264	565899	0			AMY	125.887	6	20.9812	97912.1	7.64235e-295
	LIP	461.287	2	230.643	1.07634e+06	0			LIP	96.5014	3	32.1671	150113	1.07507e-287			LIP	46.0432	6	7.67387	35811.4	3.60722e-258
	PRO	669.621	2	334.81	1.56245e+06	0			PRO	76.7594	3	25.5865	119403	2.38611e-279			PRO	7.871	6	1.31183	6121.89	7.16794e-194
	HB	74.425	2	37.2125	173658	3.07175e-279			HB	40.9	3	13.6333	63622.2	2.13252e-256			HB	67.475	6	11.2458	52480.6	4.21093e-272
	WBC	77.0582	2	38.5291	179803	1.65792e-280			WBC	38.1614	3	12.7205	59362.1	7.16008e-254			WBC	76.2508	6	12.7085	59306.1	1.46611e-276
	RBC	0.35575	2	0.177875	830.083	8.25379e-88			RBC	1.8295	3	0.609833	2845.89	9.88447e-144			RBC	0.16625	6	0.0277083	129.306	2.68918e-60
	HCT	3.1	2	1.55	7233.33	1.08099e-163			HCT	204.687	3	68.229	318402	0			HCT	110.874	6	18.479	86235.3	3.26949e-290
	MCV	19810	2	9905	4.62233e+07	0			MCV	1425	3	475	2.21667e+06	0			MCV	5880	6	980	4.57333e+06	0
	MCH	3077.5	2	1538.75	7.18083e+06	0			MCH	2030	3	676.667	3.15778e+06	0			MCH	872.5	6	145.417	678611	0
	MCHC	5017.5	2	2508.75	1.17075e+07	0			MCHC	1575	3	525	2.45e+06	0			MCHC	6982.5	6	1163.75	5.43083e+06	0
	PLATELETS	22.5	2	11.25	52500	1.22393e-235			PLATELETS	13245	3	4415	2.06033e+07	0			PLATELETS	5917.5	6	986.25	4.6025e+06	0
	NEUTRO	767.5	2	383.75	1.79083e+06	0			NEUTRO	1630	3	543.333	2.53556e+06	0			NEUTRO	1362.5	6	227.083	1.05972e+06	0
	LYM	760	2	380	1.77333e+06	0			LYM	865	3	288.333	1.34556e+06	0			LYM	1040	6	173.333	808889	0
	MONO	1.225	2	0.6125	2858.33	1.85927e-130			MONO	0.0375	3	0.0125	58.3333	6.82501e-26			MONO	0.075	6	0.0125	58.3333	1.41107e-38
	EOS	0.175	2	0.0875	408.333	3.08805e-65			EOS	1.0375	3	0.345833	1613.89	1.41659e-123			EOS	1.325	6	0.220833	1030.56	1.05976e-129
	TG	402678	2	201339	9.39581e+08	0			TG	41565	3	13855	6.46567e+07	0			TG	18262.5	6	3043.75	1.42042e+07	0
	GLU	100330	2	50165	2.34103e+08	0			GLU	42913.8	3	14304.6	6.67547e+07	0			GLU	15410	6	2568.33	1.19856e+07	0
	ALT	143846	2	71922.9	3.3564e+08	0			ALT	21893.5	3	7297.84	3.40566e+07	0			ALT	22126.5	6	3687.74	1.72095e+07	0
	AST	225723	2	112861	5.26686e+08	0			AST	32370	3	10790	5.03533e+07	0			AST	12127.5	6	2021.25	9.4325e+06	0
	ALP	846768	2	423384	1.97579e+09	0			ALP	27263.8	3	9087.92	4.24103e+07	0			ALP	53132.5	6	8855.42	4.13253e+07	0
	ALB	36.5103	2	18.2551	85190.6	2.82236e-253			ALB	13.5254	3	4.50846	21039.5	4.28403e-216			ALB	7.52075	6	1.25346	5849.47	3.22147e-192
	UREA	14722.5	2	7361.25	3.43525e+07	0			UREA	1273.75	3	424.583	1.98139e+06	0			UREA	747.5	6	124.583	581389	0
	CREAT	3.94975	2	1.97488	9216.08	1.93449e-172			CREAT	0.5345	3	0.178167	831.444	1.60872e-100			CREAT	0.36625	6	0.0610417	284.861	2.71767e-85
	CORTISOL	577211	2	288605	1.34683e+09	0			CORTISOL	17526.7	3	5842.25	2.72638e+07	0			CORTISOL	26585.4	6	4430.89	2.06775e+07	0
	CAT	200.793	2	100.397	468517	0			CAT	12.611	3	4.20367	19617.1	1.5079e-213			CAT	65.905	6	10.9842	51259.4	3.03923e-271
	SOD	21.0633	2	10.5316	49147.6	3.09728e-233			SOD	4.89037	3	1.63012	7607.25	3.73297e-179			SOD	29.3948	6	4.89913	22862.6	8.1646e-242
	GPX	80.1907	2	40.0954	187112	5.84248e-282			GPX	18.6614	3	6.22046	29028.8	8.24041e-228			GPX	83.7613	6	13.9602	65147.6	5.50336e-280
	MDA	39.1643	2	19.5821	91383.3	7.81894e-256			MDA	3.59738	3	1.19913	5595.92	4.76146e-168			MDA	6.22275	6	1.03713	4839.92	2.41206e-185
	SST	62.8512	2	31.4256	39.5906	8.17881e-15			SST	1.74378	3	0.58126	0.732283	0.534102			SST	2.51607	6	0.419345	0.528299	0.786269
	ILB	9.72109	2	4.86055	0.114361	0.892005			ILB	0.347823	3	0.115941	0.00272792	0.999803			ILB	50.4345	6	8.40575	0.197774	0.977058
	POMC	20.6883	2	10.3442	13.2433	4.56308e-06			POMC	2.72052	3	0.90684	1.161	0.326304			POMC	0.98679	6	0.164465	0.210559	0.973097
	BACTIN	0	2	0					BACTIN	0	3	0					BACTIN	0	6	0
	Methionine	20.683	2	10.3415	48260.3	1.42703e-232			Methionine	53.956	3	17.9853	83931.6	1.69872e-266			Methionine	65.153	6	10.8588	50674.6	7.9649e-271
	Threonine	31.8828	2	15.9414	74393.1	2.4522e-248			Threonine	23.764	3	7.92133	36966.2	1.29762e-236			Threonine	114.826	6	19.1377	89309.3	1.72637e-291
	Valine	7.62475	2	3.81238	17791.1	2.82242e-196			Valine	19.675	3	6.55833	30605.6	9.77274e-230			Valine	32.5063	6	5.41771	25282.6	1.76097e-245
	Isoleucine	1.49925	2	0.749625	3498.25	1.2313e-137			Isoleucine	138.126	3	46.0422	214863	8.97645e-301			Isoleucine	56.5577	6	9.42629	43989.4	1.14604e-265
	leucine	28.2607	2	14.1304	65941.7	6.0749e-244			leucine	39.002	3	13.0007	60669.8	1.15023e-254			leucine	191.391	6	31.8985	148860	0
	Phenylalanine	20.6977	2	10.3489	48294.7	1.34422e-232			Phenylalanine	24.2114	3	8.07046	37662.1	2.71506e-237			Phenylalanine	99.7092	6	16.6182	77551.6	2.42684e-286
	HISTIDINE	6.03975	2	3.01987	14092.7	8.0727e-188			HISTIDINE	34.54	3	11.5133	53728.9	3.08059e-250			HISTIDINE	44.8092	6	7.46821	34851.6	3.52717e-257
	Lysine	43.4077	2	21.7039	101285	1.39161e-259			Lysine	24.2864	3	8.09546	37778.8	2.09467e-237			Lysine	241.45	6	40.2417	187795	0
	Arginine	13.132	2	6.566	30641.3	4.89492e-216			Arginine	198.817	3	66.2723	309271	0			Arginine	225.23	6	37.5383	175179	0
	Ornithine	1.14375	2	0.571875	2668.75	5.00094e-128			Ornithine	1.165	3	0.388333	1812.22	1.14234e-127			Ornithine	5.40425	6	0.900708	4203.31	3.12331e-180
	Cysteine	1.46475	2	0.732375	3417.75	8.30823e-137			Cysteine	0.791375	3	0.263792	1231.03	4.46058e-114			Cysteine	6.12625	6	1.02104	4764.86	8.89541e-185
	Aspartic	137.919	2	68.9595	321811	9.80538e-302			Aspartic	3.82438	3	1.27479	5949.03	2.93122e-170			Aspartic	591.238	6	98.5397	459852	0
	Asparagine	58.5423	2	29.2711	136599	1.73601e-270			Asparagine	760.859	3	253.62	1.18356e+06	0			Asparagine	564.257	6	94.0428	438866	0
	Serine	136.932	2	68.4661	319509	1.792e-301			Serine	30.778	3	10.2593	47876.9	4.90734e-246			Serine	694.461	6	115.743	540136	0
	Glutamic	172.702	2	86.3509	402971	0			Glutamic	529.681	3	176.56	823948	0			Glutamic	1282.51	6	213.752	997510	0
	Glycine	19.8168	2	9.90838	46239.1	5.15791e-231			Glycine	24.933	3	8.311	38784.7	2.31169e-238			Glycine	222.389	6	37.0649	172969	0
	Alanine	18.0278	2	9.01388	42064.8	1.43729e-227			Alanine	10.7084	3	3.56946	16657.5	1.33659e-207			Alanine	755.572	6	125.929	587667	0
	Proline	5.60275	2	2.80138	13073.1	4.2663e-185			Proline	89.8045	3	29.9348	139696	4.51012e-285			Proline	97.9992	6	16.3332	76221.6	1.03722e-285
	Tyrosine	10.371	2	5.1855	24199	1.87959e-207			Tyrosine	0.981375	3	0.327125	1526.58	1.28765e-121			Tyrosine	140.349	6	23.3915	109160	8.263e-299
	Myristicacid	7.137	2	3.5685	16653	7.08827e-194			Myristicacid	3.57638	3	1.19213	5563.25	7.74799e-168			Myristicacid	15.984	6	2.664	12432	1.25521e-219
	Pentadecylicacid	0.052	2	0.026	121.333	2.47096e-33			Pentadecylicacid	0.012375	3	0.004125	19.25	8.89174e-11			Pentadecylicacid	0.531	6	0.0885	413	8.61066e-98
	PalmiticAcid	14.1173	2	7.05863	32940.3	1.14154e-218			PalmiticAcid	24.6095	3	8.20317	38281.4	6.91291e-238			PalmiticAcid	31.9158	6	5.31929	24823.4	8.19935e-245
	MargaricAcid	0.22675	2	0.113375	529.083	3.07483e-73			MargaricAcid	0.0655	3	0.0218333	101.889	1.2855e-37			MargaricAcid	0.13025	6	0.0217083	101.306	3.46079e-53
	StearicAcid	2.989	2	1.4945	6974.33	2.23089e-162			StearicAcid	15.4425	3	5.1475	24021.7	6.43e-221			StearicAcid	18.933	6	3.1555	14725.7	8.60863e-226
	TetrasenoicAcid	0.13675	2	0.068375	319.083	6.11355e-58			TetrasenoicAcid	0.417375	3	0.139125	649.25	3.85261e-92			TetrasenoicAcid	1.48725	6	0.247875	1156.75	8.29833e-134
	PentadecenoicAcid	0.02325	2	0.011625	54.25	6.66175e-19			PentadecenoicAcid	0.053	3	0.0176667	82.4444	7.69739e-33			PentadecenoicAcid	0.44575	6	0.0742917	346.694	7.38988e-92
	PalmitoleicAcid	43.1062	2	21.5531	100581	2.4979e-259			PalmitoleicAcid	3.8245	3	1.27483	5949.22	2.92326e-170			PalmitoleicAcid	120.195	6	20.0325	93484.8	3.72163e-293
	HeptadecenoicAcid	0.07675	2	0.038375	179.083	2.24709e-42			HeptadecenoicAcid	0.132375	3	0.044125	205.917	4.8649e-56			HeptadecenoicAcid	0.42825	6	0.071375	333.083	1.64394e-90
	OleicAcid	9.32575	2	4.66288	21760.1	1.3659e-203			OleicAcid	31.8534	3	10.6178	49549.7	2.75061e-247			OleicAcid	95.4302	6	15.905	74223.5	9.65129e-285
	LinoleicAcid	1.249	2	0.6245	2914.33	3.81546e-131			LinoleicAcid	0.2055	3	0.0685	319.667	3.51796e-69			LinoleicAcid	12.366	6	2.061	9618	2.7321e-210
	EicosadienoicAcid	0.09175	2	0.045875	214.083	6.23869e-47			EicosadienoicAcid	1.161	3	0.387	1806	1.51173e-127			EicosadienoicAcid	2.03325	6	0.338875	1581.42	5.60977e-145
	αlinolenicAcid	110.919	2	55.4596	258812	8.64948e-294			αlinolenicAcid	3.49638	3	1.16546	5438.81	5.08307e-167			αlinolenicAcid	630.204	6	105.034	490158	0
	EicosapentanoicAcid	10.7782	2	5.38912	25149.2	7.47674e-209			EicosapentanoicAcid	0.466	3	0.155333	724.889	7.42783e-96			EicosapentanoicAcid	45.0568	6	7.50946	35044.1	2.2215e-257
	DecosapentanoicAcid	31.3358	2	15.6679	73116.8	1.0475e-247			DecosapentanoicAcid	0.521	3	0.173667	810.444	1.20162e-99			DecosapentanoicAcid	58.9053	6	9.81754	45815.2	3.7718e-267
	DecosahexanoicAcid	0.049	2	0.0245	114.333	4.55219e-32			DecosahexanoicAcid	4.21137	3	1.40379	6551.03	9.59353e-174			DecosahexanoicAcid	15.658	6	2.60967	12178.4	7.05829e-219
